# Supplementary material for: Serotonin Promotes Serum Albumin Interaction with the Monomeric Amyloid β Peptide
Source: Int J Mol Sci. 2021 May 31;22(11):5896. doi: 10.3390/ijms22115896 (PMC8199245; doi:10.3390/ijms22115896)
Supplement: Supplementary file 1 [file ijms-22-05896-s001.zip]

Archive with 1 entries (1 files):
- ijms-1232894-supplementary.pdf
